# Supplementary material for: Experimental and Simulation Study of Proton Exchange Membrane Fuel Cell with 12 µm Thick Membrane over the Temperature Range of 80 °C to 120 °C
Source: Membranes (Basel). 2025 Mar 1;15(3):72. doi: 10.3390/membranes15030072 (PMC11943660; doi:10.3390/membranes15030072)
Supplement: Supplementary file 1 [file membranes-15-00072-s001.zip]

Archive with 1 entries (1 files):
- membranes-3479253-supplementary.pdf
